# Supplementary material for: Preparation and Bioevaluation of a Novel 99mTc-Labeled Glucose Derivative Containing Cyclohexane as a Promising Tumor Imaging Agent
Source: Pharmaceuticals (Basel). 2023 Apr 18;16(4):612. doi: 10.3390/ph16040612 (PMC10144323; doi:10.3390/ph16040612)
Supplement: Supplementary file 1 [file pharmaceuticals-16-00612-s001.zip]

Archive with 1 entries (1 files):
- pharmaceuticals-2294000-supplementary.pdf
